# Supplementary material for: Evaluation of Neurotoxicity of NBOH Derivatives
Source: Pharmaceuticals (Basel). 2026 Jul 8;19(7):1055. doi: 10.3390/ph19071055 (PMC13414775; doi:10.3390/ph19071055)
Supplement: Supplementary file 1 [file pharmaceuticals-19-01055-s001.zip]

Archive with 1 entries (1 files):
- pharmaceuticals-4339367-File S1.pdf
